# Supplementary material for: Fruit softening: evidence for rhamnogalacturonan lyase action in vivo in ripe fruit cell walls
Source: Ann Bot. 2024 Jan 5;133(4):547–58. doi: 10.1093/aob/mcad197 (PMC11037484; doi:10.1093/aob/mcad197)
Supplement: mcad197_suppl_Supplementary_Figures_S1-S4 [file mcad197_suppl_supplementary_figures_s1-s4.zip]

Archive with 1 entries (1 files):
- mcad197_suppl_Supplementary_Figures_S1-S4.pptx
